# Supplementary material for: Assessment of Dental Anxiety in Children: Reliability and Validity of the Questionnaire to Assess Dental Anxiety in Children (QADA-C)
Source: Dent J (Basel). 2024 Jan 26;12(2):23. doi: 10.3390/dj12020023 (PMC10887742; doi:10.3390/dj12020023)
Supplement: Supplementary file 1 [file dentistry-12-00023-s001.zip]

Archive with 1 entries (1 files):
- dentistry-2647510-supplementary.pdf
